# Supplementary material for: Mapping proteomic composition of excitatory postsynaptic sites in the cerebellar cortex
Source: Front Mol Neurosci. 2024 May 9;17:1381534. doi: 10.3389/fnmol.2024.1381534 (PMC11111907; doi:10.3389/fnmol.2024.1381534)
Supplement: SUPPLEMENTARY TABLE S1 — Post-hoc comparison p values. The comparisons considered to be most meaningful are highlighted for the Tukey post-hoc comparisons following the 3-way ANOVA tests. [file Table_1.XLSX]

## Sheet: Sheet1
Figure	comparisons	Adjusted P Value
Figure 3A: Fraction of PF-PC vs nonPF-PC synapses positive for each antigen	GluN1:nonPF-PC-GluA2:nonPF-PC	4.65575e-05
	panAMPA:nonPF-PC-GluA2:nonPF-PC	0.999348
	PSD-95:nonPF-PC-GluA2:nonPF-PC	3.562e-10
	SAPAP1:nonPF-PC-GluA2:nonPF-PC	0.0262541
	Shank1:nonPF-PC-GluA2:nonPF-PC	0.000110975
	Shank2:nonPF-PC-GluA2:nonPF-PC	0.493841
	Shank3:nonPF-PC-GluA2:nonPF-PC	0.700884
	synGAP:nonPF-PC-GluA2:nonPF-PC	0.0601106
	GluA2:PF-PC-GluA2:nonPF-PC	0.643341
	GluN1:PF-PC-GluA2:nonPF-PC	3.10573e-08
	panAMPA:PF-PC-GluA2:nonPF-PC	0.64194
	PSD-95:PF-PC-GluA2:nonPF-PC	0.00862233
	SAPAP1:PF-PC-GluA2:nonPF-PC	1
	Shank1:PF-PC-GluA2:nonPF-PC	0.0870773
	Shank2:PF-PC-GluA2:nonPF-PC	0.0320196
	Shank3:PF-PC-GluA2:nonPF-PC	0.0345503
	synGAP:PF-PC-GluA2:nonPF-PC	0.954437
	panAMPA:nonPF-PC-GluN1:nonPF-PC	2.89469e-07
	PSD-95:nonPF-PC-GluN1:nonPF-PC	3.56176e-10
	SAPAP1:nonPF-PC-GluN1:nonPF-PC	3.57593e-10
	Shank1:nonPF-PC-GluN1:nonPF-PC	1
	Shank2:nonPF-PC-GluN1:nonPF-PC	0.238888
	Shank3:nonPF-PC-GluN1:nonPF-PC	2.1662e-09
	synGAP:nonPF-PC-GluN1:nonPF-PC	0.8622
	GluA2:PF-PC-GluN1:nonPF-PC	0.150837
	GluN1:PF-PC-GluN1:nonPF-PC	0.968889
	panAMPA:PF-PC-GluN1:nonPF-PC	0.151538
	PSD-95:PF-PC-GluN1:nonPF-PC	0.621419
	SAPAP1:PF-PC-GluN1:nonPF-PC	8.97706e-05
	Shank1:PF-PC-GluN1:nonPF-PC	3.65482e-10
	Shank2:PF-PC-GluN1:nonPF-PC	3.58057e-10
	Shank3:PF-PC-GluN1:nonPF-PC	3.58281e-10
	synGAP:PF-PC-GluN1:nonPF-PC	0.0277094
	PSD-95:nonPF-PC-panAMPA:nonPF-PC	3.56302e-10
	SAPAP1:nonPF-PC-panAMPA:nonPF-PC	0.434864
	Shank1:nonPF-PC-panAMPA:nonPF-PC	7.45658e-07
	Shank2:nonPF-PC-panAMPA:nonPF-PC	0.033839
	Shank3:nonPF-PC-panAMPA:nonPF-PC	0.99969
	synGAP:nonPF-PC-panAMPA:nonPF-PC	0.00124662
	GluA2:PF-PC-panAMPA:nonPF-PC	0.0614335
	GluN1:PF-PC-panAMPA:nonPF-PC	4.87641e-10
	panAMPA:PF-PC-panAMPA:nonPF-PC	0.061099
	PSD-95:PF-PC-panAMPA:nonPF-PC	4.43771e-05
	SAPAP1:PF-PC-panAMPA:nonPF-PC	0.996961
	Shank1:PF-PC-panAMPA:nonPF-PC	0.732049
	Shank2:PF-PC-panAMPA:nonPF-PC	0.480684
	Shank3:PF-PC-panAMPA:nonPF-PC	0.498836
	synGAP:PF-PC-panAMPA:nonPF-PC	0.273288
	SAPAP1:nonPF-PC-PSD-95:nonPF-PC	3.80754e-09
	Shank1:nonPF-PC-PSD-95:nonPF-PC	3.56176e-10
	Shank2:nonPF-PC-PSD-95:nonPF-PC	3.56176e-10
	Shank3:nonPF-PC-PSD-95:nonPF-PC	3.56983e-10
	synGAP:nonPF-PC-PSD-95:nonPF-PC	3.56176e-10
	GluA2:PF-PC-PSD-95:nonPF-PC	3.56176e-10
	GluN1:PF-PC-PSD-95:nonPF-PC	3.56176e-10
	panAMPA:PF-PC-PSD-95:nonPF-PC	3.56176e-10
	PSD-95:PF-PC-PSD-95:nonPF-PC	3.56176e-10
	SAPAP1:PF-PC-PSD-95:nonPF-PC	3.56191e-10
	Shank1:PF-PC-PSD-95:nonPF-PC	6.95957e-10
	Shank2:PF-PC-PSD-95:nonPF-PC	2.76491e-09
	Shank3:PF-PC-PSD-95:nonPF-PC	2.45028e-09
	synGAP:PF-PC-PSD-95:nonPF-PC	3.56176e-10
	Shank1:nonPF-PC-SAPAP1:nonPF-PC	3.59758e-10
	Shank2:nonPF-PC-SAPAP1:nonPF-PC	1.23548e-06
	Shank3:nonPF-PC-SAPAP1:nonPF-PC	0.98492
	synGAP:nonPF-PC-SAPAP1:nonPF-PC	1.55314e-08
	GluA2:PF-PC-SAPAP1:nonPF-PC	3.06094e-06
	GluN1:PF-PC-SAPAP1:nonPF-PC	3.56272e-10
	panAMPA:PF-PC-SAPAP1:nonPF-PC	3.03482e-06
	PSD-95:PF-PC-SAPAP1:nonPF-PC	3.86793e-10
	SAPAP1:PF-PC-SAPAP1:nonPF-PC	0.015897
	Shank1:PF-PC-SAPAP1:nonPF-PC	1
	Shank2:PF-PC-SAPAP1:nonPF-PC	1
	Shank3:PF-PC-SAPAP1:nonPF-PC	1
	synGAP:PF-PC-SAPAP1:nonPF-PC	4.32753e-05
	Shank2:nonPF-PC-Shank1:nonPF-PC	0.359228
	Shank3:nonPF-PC-Shank1:nonPF-PC	5.20462e-09
	synGAP:nonPF-PC-Shank1:nonPF-PC	0.941134
	GluA2:PF-PC-Shank1:nonPF-PC	0.241444
	GluN1:PF-PC-Shank1:nonPF-PC	0.914259
	panAMPA:PF-PC-Shank1:nonPF-PC	0.242429
	PSD-95:PF-PC-Shank1:nonPF-PC	0.789095
	SAPAP1:PF-PC-Shank1:nonPF-PC	0.000210849
	Shank1:PF-PC-Shank1:nonPF-PC	3.81171e-10
	Shank2:PF-PC-Shank1:nonPF-PC	3.60999e-10
	Shank3:PF-PC-Shank1:nonPF-PC	3.61597e-10
	synGAP:PF-PC-Shank1:nonPF-PC	0.0517543
	Shank3:nonPF-PC-Shank2:nonPF-PC	0.000755216
	synGAP:nonPF-PC-Shank2:nonPF-PC	0.999944
	GluA2:PF-PC-Shank2:nonPF-PC	1
	GluN1:PF-PC-Shank2:nonPF-PC	0.00161402
	panAMPA:PF-PC-Shank2:nonPF-PC	1
	PSD-95:PF-PC-Shank2:nonPF-PC	0.999584
	SAPAP1:PF-PC-Shank2:nonPF-PC	0.609564
	Shank1:PF-PC-Shank2:nonPF-PC	7.68792e-06
	Shank2:PF-PC-Shank2:nonPF-PC	1.64785e-06
	Shank3:PF-PC-Shank2:nonPF-PC	1.84251e-06
	synGAP:PF-PC-Shank2:nonPF-PC	0.999994
	synGAP:nonPF-PC-Shank3:nonPF-PC	1.47353e-05
	GluA2:PF-PC-Shank3:nonPF-PC	0.00164068
	GluN1:PF-PC-Shank3:nonPF-PC	3.57053e-10
	panAMPA:PF-PC-Shank3:nonPF-PC	0.00162881
	PSD-95:PF-PC-Shank3:nonPF-PC	1.48681e-07
	SAPAP1:PF-PC-Shank3:nonPF-PC	0.587605
	Shank1:PF-PC-Shank3:nonPF-PC	0.999611
	Shank2:PF-PC-Shank3:nonPF-PC	0.990321
	Shank3:PF-PC-Shank3:nonPF-PC	0.99194
	synGAP:PF-PC-Shank3:nonPF-PC	0.0142522
	GluA2:PF-PC-synGAP:nonPF-PC	0.999292
	GluN1:PF-PC-synGAP:nonPF-PC	0.0415559
	panAMPA:PF-PC-synGAP:nonPF-PC	0.999306
	PSD-95:PF-PC-synGAP:nonPF-PC	1
	SAPAP1:PF-PC-synGAP:nonPF-PC	0.0924624
	Shank1:PF-PC-synGAP:nonPF-PC	1.03766e-07
	Shank2:PF-PC-synGAP:nonPF-PC	2.08565e-08
	Shank3:PF-PC-synGAP:nonPF-PC	2.33953e-08
	synGAP:PF-PC-synGAP:nonPF-PC	0.938412
	GluN1:PF-PC-GluA2:PF-PC	0.000742546
	panAMPA:PF-PC-GluA2:PF-PC	1
	PSD-95:PF-PC-GluA2:PF-PC	0.9956
	SAPAP1:PF-PC-GluA2:PF-PC	0.75193
	Shank1:PF-PC-GluA2:PF-PC	1.85542e-05
	Shank2:PF-PC-GluA2:PF-PC	4.06754e-06
	Shank3:PF-PC-GluA2:PF-PC	4.54134e-06
	synGAP:PF-PC-GluA2:PF-PC	1
	panAMPA:PF-PC-GluN1:PF-PC	0.000748134
	PSD-95:PF-PC-GluN1:PF-PC	0.00443604
	SAPAP1:PF-PC-GluN1:PF-PC	6.40717e-08
	Shank1:PF-PC-GluN1:PF-PC	3.56303e-10
	Shank2:PF-PC-GluN1:PF-PC	3.5628e-10
	Shank3:PF-PC-GluN1:PF-PC	3.56281e-10
	synGAP:PF-PC-GluN1:PF-PC	6.28495e-05
	PSD-95:PF-PC-panAMPA:PF-PC	0.995683
	SAPAP1:PF-PC-panAMPA:PF-PC	0.750677
	Shank1:PF-PC-panAMPA:PF-PC	1.84007e-05
	Shank2:PF-PC-panAMPA:PF-PC	4.03298e-06
	Shank3:PF-PC-panAMPA:PF-PC	4.50282e-06
	synGAP:PF-PC-panAMPA:PF-PC	1
	SAPAP1:PF-PC-PSD-95:PF-PC	0.0160496
	Shank1:PF-PC-PSD-95:PF-PC	6.71282e-10
	Shank2:PF-PC-PSD-95:PF-PC	4.00201e-10
	Shank3:PF-PC-PSD-95:PF-PC	4.06877e-10
	synGAP:PF-PC-PSD-95:PF-PC	0.805771
	Shank1:PF-PC-SAPAP1:PF-PC	0.0563784
	Shank2:PF-PC-SAPAP1:PF-PC	0.0195731
	Shank3:PF-PC-SAPAP1:PF-PC	0.0212001
	synGAP:PF-PC-SAPAP1:PF-PC	0.981306
	Shank2:PF-PC-Shank1:PF-PC	1
	Shank3:PF-PC-Shank1:PF-PC	1
	synGAP:PF-PC-Shank1:PF-PC	0.000237821
	Shank3:PF-PC-Shank2:PF-PC	1
	synGAP:PF-PC-Shank2:PF-PC	5.67107e-05
	synGAP:PF-PC-Shank3:PF-PC	6.29663e-05
Figure 3B: Ratio of integrated intensity per synapse at antigen-positive PF-PC/nonPF-PC synapses for each antigen of interest	panAMPA - GluA2	>0.9999
	panAMPA - GluN1	>0.9999
	panAMPA - Shank1	<0.0001
	panAMPA - Shank2	<0.0001
	panAMPA - Shank3	>0.9999
	panAMPA - SAPAP1	>0.9999
	panAMPA - synGAP	>0.9999
	panAMPA - PSD-95	>0.9999
	GluA2 - GluN1	>0.9999
	GluA2 - Shank1	<0.0001
	GluA2 - Shank2	<0.0001
	GluA2 - Shank3	>0.9999
	GluA2 - SAPAP1	>0.9999
	GluA2 - synGAP	>0.9999
	GluA2 - PSD-95	>0.9999
	GluN1 - Shank1	<0.0001
	GluN1 - Shank2	<0.0001
	GluN1 - Shank3	>0.9999
	GluN1 - SAPAP1	>0.9999
	GluN1 - synGAP	>0.9999
	GluN1 - PSD-95	>0.9999
	Shank1 - Shank2	0.0044
	Shank1 - Shank3	<0.0001
	Shank1 - SAPAP1	<0.0001
	Shank1 - synGAP	<0.0001
	Shank1 - PSD-95	<0.0001
	Shank2 - Shank3	<0.0001
	Shank2 - SAPAP1	<0.0001
	Shank2 - synGAP	<0.0001
	Shank2 - PSD-95	<0.0001
	Shank3 - SAPAP1	>0.9999
	Shank3 - synGAP	>0.9999
	Shank3 - PSD-95	>0.9999
	SAPAP1 - synGAP	>0.9999
	SAPAP1 - PSD-95	>0.9999
	synGAP - PSD-95	>0.9999
Figure 4A: Fraction of PSD-95+ vs. PSD-95- PF-PC synapses positive for each antigen	GluN1:PSD95--GluA2:PSD95-	0.211081
	panAMPA:PSD95--GluA2:PSD95-	1
	SAPAP1:PSD95--GluA2:PSD95-	0.894064
	Shank1:PSD95--GluA2:PSD95-	3.33e-07
	Shank2:PSD95--GluA2:PSD95-	1.14e-07
	Shank3:PSD95--GluA2:PSD95-	1.8e-07
	synGAP:PSD95--GluA2:PSD95-	0.992557
	GluA2:PSD95+-GluA2:PSD95-	7.45e-11
	GluN1:PSD95+-GluA2:PSD95-	0.960976
	panAMPA:PSD95+-GluA2:PSD95-	2.03e-11
	SAPAP1:PSD95+-GluA2:PSD95-	9.56e-12
	Shank1:PSD95+-GluA2:PSD95-	1.08e-11
	Shank2:PSD95+-GluA2:PSD95-	1.35e-11
	Shank3:PSD95+-GluA2:PSD95-	9.6e-12
	synGAP:PSD95+-GluA2:PSD95-	8.88e-06
	panAMPA:PSD95--GluN1:PSD95-	0.490888
	SAPAP1:PSD95--GluN1:PSD95-	0.000979454
	Shank1:PSD95--GluN1:PSD95-	1.18e-11
	Shank2:PSD95--GluN1:PSD95-	1.04e-11
	Shank3:PSD95--GluN1:PSD95-	1.09e-11
	synGAP:PSD95--GluN1:PSD95-	0.0052614
	GluA2:PSD95+-GluN1:PSD95-	9.57e-12
	GluN1:PSD95+-GluN1:PSD95-	0.991296
	panAMPA:PSD95+-GluN1:PSD95-	9.56e-12
	SAPAP1:PSD95+-GluN1:PSD95-	9.54e-12
	Shank1:PSD95+-GluN1:PSD95-	9.55e-12
	Shank2:PSD95+-GluN1:PSD95-	9.55e-12
	Shank3:PSD95+-GluN1:PSD95-	9.54e-12
	synGAP:PSD95+-GluN1:PSD95-	6.83e-11
	SAPAP1:PSD95--panAMPA:PSD95-	0.614812
	Shank1:PSD95--panAMPA:PSD95-	4.82e-08
	Shank2:PSD95--panAMPA:PSD95-	1.64e-08
	Shank3:PSD95--panAMPA:PSD95-	2.6e-08
	synGAP:PSD95--panAMPA:PSD95-	0.899489
	GluA2:PSD95+-panAMPA:PSD95-	1.92e-11
	GluN1:PSD95+-panAMPA:PSD95-	0.998802
	panAMPA:PSD95+-panAMPA:PSD95-	1.13e-11
	SAPAP1:PSD95+-panAMPA:PSD95-	9.55e-12
	Shank1:PSD95+-panAMPA:PSD95-	9.82e-12
	Shank2:PSD95+-panAMPA:PSD95-	1.03e-11
	Shank3:PSD95+-panAMPA:PSD95-	9.57e-12
	synGAP:PSD95+-panAMPA:PSD95-	1.34e-06
	Shank1:PSD95--SAPAP1:PSD95-	0.00039748
	Shank2:PSD95--SAPAP1:PSD95-	0.000149346
	Shank3:PSD95--SAPAP1:PSD95-	0.000226976
	synGAP:PSD95--SAPAP1:PSD95-	1
	GluA2:PSD95+-SAPAP1:PSD95-	1.07e-07
	GluN1:PSD95+-SAPAP1:PSD95-	0.0693393
	panAMPA:PSD95+-SAPAP1:PSD95-	1.72e-08
	SAPAP1:PSD95+-SAPAP1:PSD95-	9.81e-12
	Shank1:PSD95+-SAPAP1:PSD95-	1.78e-09
	Shank2:PSD95+-SAPAP1:PSD95-	6.13e-09
	Shank3:PSD95+-SAPAP1:PSD95-	1.4e-11
	synGAP:PSD95+-SAPAP1:PSD95-	0.00688513
	Shank2:PSD95--Shank1:PSD95-	1
	Shank3:PSD95--Shank1:PSD95-	1
	synGAP:PSD95--Shank1:PSD95-	6.37e-05
	GluA2:PSD95+-Shank1:PSD95-	0.747637
	GluN1:PSD95+-Shank1:PSD95-	5.12e-10
	panAMPA:PSD95+-Shank1:PSD95-	0.437152
	SAPAP1:PSD95+-Shank1:PSD95-	9e-05
	Shank1:PSD95+-Shank1:PSD95-	0.148447
	Shank2:PSD95+-Shank1:PSD95-	0.282048
	Shank3:PSD95+-Shank1:PSD95-	0.00180322
	synGAP:PSD95+-Shank1:PSD95-	0.999971
	Shank3:PSD95--Shank2:PSD95-	1
	synGAP:PSD95--Shank2:PSD95-	2.3e-05
	GluA2:PSD95+-Shank2:PSD95-	0.887761
	GluN1:PSD95+-Shank2:PSD95-	1.81e-10
	panAMPA:PSD95+-Shank2:PSD95-	0.622966
	SAPAP1:PSD95+-Shank2:PSD95-	0.000242439
	Shank1:PSD95+-Shank2:PSD95-	0.260932
	Shank2:PSD95+-Shank2:PSD95-	0.444564
	Shank3:PSD95+-Shank2:PSD95-	0.00443279
	synGAP:PSD95+-Shank2:PSD95-	0.999143
	synGAP:PSD95--Shank3:PSD95-	3.55e-05
	GluA2:PSD95+-Shank3:PSD95-	0.835414
	GluN1:PSD95+-Shank3:PSD95-	2.8e-10
	panAMPA:PSD95+-Shank3:PSD95-	0.543155
	SAPAP1:PSD95+-Shank3:PSD95-	0.000159627
	Shank1:PSD95+-Shank3:PSD95-	0.207591
	Shank2:PSD95+-Shank3:PSD95-	0.371027
	Shank3:PSD95+-Shank3:PSD95-	0.00303958
	synGAP:PSD95+-Shank3:PSD95-	0.999761
	GluA2:PSD95+-synGAP:PSD95-	1.46e-08
	GluN1:PSD95+-synGAP:PSD95-	0.220676
	panAMPA:PSD95+-synGAP:PSD95-	2.34e-09
	SAPAP1:PSD95+-synGAP:PSD95-	9.65e-12
	Shank1:PSD95+-synGAP:PSD95-	2.5e-10
	Shank2:PSD95+-synGAP:PSD95-	8.39e-10
	Shank3:PSD95+-synGAP:PSD95-	1.03e-11
	synGAP:PSD95+-synGAP:PSD95-	0.00130933
	GluN1:PSD95+-GluA2:PSD95+	9.76e-12
	panAMPA:PSD95+-GluA2:PSD95+	1
	SAPAP1:PSD95+-GluA2:PSD95+	0.0896257
	Shank1:PSD95+-GluA2:PSD95+	0.999645
	Shank2:PSD95+-GluA2:PSD95+	0.999996
	Shank3:PSD95+-GluA2:PSD95+	0.475257
	synGAP:PSD95+-GluA2:PSD95+	0.2223
	panAMPA:PSD95+-GluN1:PSD95+	9.64e-12
	SAPAP1:PSD95+-GluN1:PSD95+	9.54e-12
	Shank1:PSD95+-GluN1:PSD95+	9.59e-12
	Shank2:PSD95+-GluN1:PSD95+	9.61e-12
	Shank3:PSD95+-GluN1:PSD95+	9.55e-12
	synGAP:PSD95+-GluN1:PSD95+	1.44e-08
	SAPAP1:PSD95+-panAMPA:PSD95+	0.24867
	Shank1:PSD95+-panAMPA:PSD95+	1
	Shank2:PSD95+-panAMPA:PSD95+	1
	Shank3:PSD95+-panAMPA:PSD95+	0.781753
	synGAP:PSD95+-panAMPA:PSD95+	0.0778359
	Shank1:PSD95+-SAPAP1:PSD95+	0.605756
	Shank2:PSD95+-SAPAP1:PSD95+	0.394492
	Shank3:PSD95+-SAPAP1:PSD95+	0.999971
	synGAP:PSD95+-SAPAP1:PSD95+	3.68e-06
	Shank2:PSD95+-Shank1:PSD95+	1
	Shank3:PSD95+-Shank1:PSD95+	0.978791
	synGAP:PSD95+-Shank1:PSD95+	0.0159577
	Shank3:PSD95+-Shank2:PSD95+	0.905364
	synGAP:PSD95+-Shank2:PSD95+	0.0391909
	synGAP:PSD95+-Shank3:PSD95+	9.02e-05
Figure S1A: Density/ 100µm3 (biological scale) of PF-PC and nonPF-PC synapses positive for each antigen of interest in the proximal and distal regions of the molecular layer	GluD2:nonPF-PC-GluA2:nonPF-PC	0.00160248
	GluN1:nonPF-PC-GluA2:nonPF-PC	0.249802
	panAMPA:nonPF-PC-GluA2:nonPF-PC	0.998367
	PSD-95:nonPF-PC-GluA2:nonPF-PC	0.214598
	SAPAP1:nonPF-PC-GluA2:nonPF-PC	1
	Shank1:nonPF-PC-GluA2:nonPF-PC	0.352486
	Shank2:nonPF-PC-GluA2:nonPF-PC	0.943398
	Shank3:nonPF-PC-GluA2:nonPF-PC	0.99795
	synGAP:nonPF-PC-GluA2:nonPF-PC	0.669818
	GluA2:PF-PC-GluA2:nonPF-PC	0.999955
	GluD2:PF-PC-GluA2:nonPF-PC	7.4829e-14
	GluN1:PF-PC-GluA2:nonPF-PC	0.10393
	panAMPA:PF-PC-GluA2:nonPF-PC	1
	PSD-95:PF-PC-GluA2:nonPF-PC	1
	SAPAP1:PF-PC-GluA2:nonPF-PC	0.220365
	Shank1:PF-PC-GluA2:nonPF-PC	0.00311156
	Shank2:PF-PC-GluA2:nonPF-PC	2.05426e-08
	Shank3:PF-PC-GluA2:nonPF-PC	0.000856784
	synGAP:PF-PC-GluA2:nonPF-PC	1
	GluN1:nonPF-PC-GluD2:nonPF-PC	0.999926
	panAMPA:nonPF-PC-GluD2:nonPF-PC	0.232075
	PSD-95:nonPF-PC-GluD2:nonPF-PC	2.49356e-13
	SAPAP1:nonPF-PC-GluD2:nonPF-PC	0.0245802
	Shank1:nonPF-PC-GluD2:nonPF-PC	0.999125
	Shank2:nonPF-PC-GluD2:nonPF-PC	0.639303
	Shank3:nonPF-PC-GluD2:nonPF-PC	0.246777
	synGAP:nonPF-PC-GluD2:nonPF-PC	0.956854
	GluA2:PF-PC-GluD2:nonPF-PC	8.62651e-06
	GluD2:PF-PC-GluD2:nonPF-PC	6.86118e-14
	GluN1:PF-PC-GluD2:nonPF-PC	1
	panAMPA:PF-PC-GluD2:nonPF-PC	0.00335613
	PSD-95:PF-PC-GluD2:nonPF-PC	0.000144198
	SAPAP1:PF-PC-GluD2:nonPF-PC	6.56873e-11
	Shank1:PF-PC-GluD2:nonPF-PC	2.60458e-13
	Shank2:PF-PC-GluD2:nonPF-PC	7.08322e-14
	Shank3:PF-PC-GluD2:nonPF-PC	2.4003e-13
	synGAP:PF-PC-GluD2:nonPF-PC	0.000225119
	panAMPA:nonPF-PC-GluN1:nonPF-PC	0.981565
	PSD-95:nonPF-PC-GluN1:nonPF-PC	2.37631e-07
	SAPAP1:nonPF-PC-GluN1:nonPF-PC	0.693913
	Shank1:nonPF-PC-GluN1:nonPF-PC	1
	Shank2:nonPF-PC-GluN1:nonPF-PC	0.999825
	Shank3:nonPF-PC-GluN1:nonPF-PC	0.984218
	synGAP:nonPF-PC-GluN1:nonPF-PC	1
	GluA2:PF-PC-GluN1:nonPF-PC	0.0135042
	GluD2:PF-PC-GluN1:nonPF-PC	6.86118e-14
	GluN1:PF-PC-GluN1:nonPF-PC	1
	panAMPA:PF-PC-GluN1:nonPF-PC	0.346254
	PSD-95:PF-PC-GluN1:nonPF-PC	0.268335
	SAPAP1:PF-PC-GluN1:nonPF-PC	3.41799e-06
	Shank1:PF-PC-GluN1:nonPF-PC	3.83934e-09
	Shank2:PF-PC-GluN1:nonPF-PC	2.4869e-13
	Shank3:PF-PC-GluN1:nonPF-PC	7.00634e-10
	synGAP:PF-PC-GluN1:nonPF-PC	0.0925301
	PSD-95:nonPF-PC-panAMPA:nonPF-PC	0.00139522
	SAPAP1:nonPF-PC-panAMPA:nonPF-PC	1
	Shank1:nonPF-PC-panAMPA:nonPF-PC	0.994663
	Shank2:nonPF-PC-panAMPA:nonPF-PC	1
	Shank3:nonPF-PC-panAMPA:nonPF-PC	1
	synGAP:nonPF-PC-panAMPA:nonPF-PC	0.999955
	GluA2:PF-PC-panAMPA:nonPF-PC	0.669818
	GluD2:PF-PC-panAMPA:nonPF-PC	6.86118e-14
	GluN1:PF-PC-panAMPA:nonPF-PC	0.885726
	panAMPA:PF-PC-panAMPA:nonPF-PC	0.999718
	PSD-95:PF-PC-panAMPA:nonPF-PC	0.999973
	SAPAP1:PF-PC-panAMPA:nonPF-PC	0.00372526
	Shank1:PF-PC-panAMPA:nonPF-PC	1.134e-05
	Shank2:PF-PC-panAMPA:nonPF-PC	2.11809e-11
	Shank3:PF-PC-panAMPA:nonPF-PC	2.4375e-06
	synGAP:PF-PC-panAMPA:nonPF-PC	0.966416
	SAPAP1:nonPF-PC-PSD-95:nonPF-PC	0.0263365
	Shank1:nonPF-PC-PSD-95:nonPF-PC	6.40316e-07
	Shank2:nonPF-PC-PSD-95:nonPF-PC	0.000116411
	Shank3:nonPF-PC-PSD-95:nonPF-PC	0.00124765
	synGAP:nonPF-PC-PSD-95:nonPF-PC	7.3293e-06
	GluA2:PF-PC-PSD-95:nonPF-PC	0.948364
	GluD2:PF-PC-PSD-95:nonPF-PC	8.08242e-14
	GluN1:PF-PC-PSD-95:nonPF-PC	2.80948e-08
	panAMPA:PF-PC-PSD-95:nonPF-PC	0.135455
	PSD-95:PF-PC-PSD-95:nonPF-PC	0.00112237
	SAPAP1:PF-PC-PSD-95:nonPF-PC	1
	Shank1:PF-PC-PSD-95:nonPF-PC	0.795201
	Shank2:PF-PC-PSD-95:nonPF-PC	8.14122e-05
	Shank3:PF-PC-PSD-95:nonPF-PC	0.516788
	synGAP:PF-PC-PSD-95:nonPF-PC	0.523333
	Shank1:nonPF-PC-SAPAP1:nonPF-PC	0.806865
	Shank2:nonPF-PC-SAPAP1:nonPF-PC	0.999605
	Shank3:nonPF-PC-SAPAP1:nonPF-PC	1
	synGAP:nonPF-PC-SAPAP1:nonPF-PC	0.969852
	GluA2:PF-PC-SAPAP1:nonPF-PC	0.977276
	GluD2:PF-PC-SAPAP1:nonPF-PC	6.95e-14
	GluN1:PF-PC-SAPAP1:nonPF-PC	0.424512
	panAMPA:PF-PC-SAPAP1:nonPF-PC	1
	PSD-95:PF-PC-SAPAP1:nonPF-PC	1
	SAPAP1:PF-PC-SAPAP1:nonPF-PC	0.0395952
	Shank1:PF-PC-SAPAP1:nonPF-PC	0.000237338
	Shank2:PF-PC-SAPAP1:nonPF-PC	7.73686e-10
	Shank3:PF-PC-SAPAP1:nonPF-PC	5.70093e-05
	synGAP:PF-PC-SAPAP1:nonPF-PC	0.999941
	Shank2:nonPF-PC-Shank1:nonPF-PC	0.999985
	Shank3:nonPF-PC-Shank1:nonPF-PC	0.995613
	synGAP:nonPF-PC-Shank1:nonPF-PC	1
	GluA2:PF-PC-Shank1:nonPF-PC	0.024009
	GluD2:PF-PC-Shank1:nonPF-PC	6.86118e-14
	GluN1:PF-PC-Shank1:nonPF-PC	1
	panAMPA:PF-PC-Shank1:nonPF-PC	0.466025
	PSD-95:PF-PC-Shank1:nonPF-PC	0.396572
	SAPAP1:PF-PC-Shank1:nonPF-PC	7.62759e-06
	Shank1:PF-PC-Shank1:nonPF-PC	9.24064e-09
	Shank2:PF-PC-Shank1:nonPF-PC	2.50466e-13
	Shank3:PF-PC-Shank1:nonPF-PC	1.70651e-09
	synGAP:PF-PC-Shank1:nonPF-PC	0.145065
	Shank3:nonPF-PC-Shank2:nonPF-PC	1
	synGAP:nonPF-PC-Shank2:nonPF-PC	1
	GluA2:PF-PC-Shank2:nonPF-PC	0.307188
	GluD2:PF-PC-Shank2:nonPF-PC	6.86118e-14
	GluN1:PF-PC-Shank2:nonPF-PC	0.993302
	panAMPA:PF-PC-Shank2:nonPF-PC	0.976604
	PSD-95:PF-PC-Shank2:nonPF-PC	0.985806
	SAPAP1:PF-PC-Shank2:nonPF-PC	0.000506503
	Shank1:PF-PC-Shank2:nonPF-PC	1.0497e-06
	Shank2:PF-PC-Shank2:nonPF-PC	1.67244e-12
	Shank3:PF-PC-Shank2:nonPF-PC	2.1169e-07
	synGAP:PF-PC-Shank2:nonPF-PC	0.749889
	synGAP:nonPF-PC-Shank3:nonPF-PC	0.999969
	GluA2:PF-PC-Shank3:nonPF-PC	0.652321
	GluD2:PF-PC-Shank3:nonPF-PC	6.86118e-14
	GluN1:PF-PC-Shank3:nonPF-PC	0.895904
	panAMPA:PF-PC-Shank3:nonPF-PC	0.999626
	PSD-95:PF-PC-Shank3:nonPF-PC	0.999958
	SAPAP1:PF-PC-Shank3:nonPF-PC	0.00340539
	Shank1:PF-PC-Shank3:nonPF-PC	1.01605e-05
	Shank2:PF-PC-Shank3:nonPF-PC	1.87003e-11
	Shank3:PF-PC-Shank3:nonPF-PC	2.17674e-06
	synGAP:PF-PC-Shank3:nonPF-PC	0.961715
	GluA2:PF-PC-synGAP:nonPF-PC	0.0889671
	GluD2:PF-PC-synGAP:nonPF-PC	6.86118e-14
	GluN1:PF-PC-synGAP:nonPF-PC	0.999981
	panAMPA:PF-PC-synGAP:nonPF-PC	0.780711
	PSD-95:PF-PC-synGAP:nonPF-PC	0.769669
	SAPAP1:PF-PC-synGAP:nonPF-PC	5.46522e-05
	Shank1:PF-PC-synGAP:nonPF-PC	8.23287e-08
	Shank2:PF-PC-synGAP:nonPF-PC	3.46612e-13
	Shank3:PF-PC-synGAP:nonPF-PC	1.57508e-08
	synGAP:PF-PC-synGAP:nonPF-PC	0.371521
	GluD2:PF-PC-GluA2:PF-PC	1.32561e-13
	GluN1:PF-PC-GluA2:PF-PC	0.00365911
	panAMPA:PF-PC-GluA2:PF-PC	0.999626
	PSD-95:PF-PC-GluA2:PF-PC	0.954262
	SAPAP1:PF-PC-GluA2:PF-PC	0.887809
	Shank1:PF-PC-GluA2:PF-PC	0.0925303
	Shank2:PF-PC-GluA2:PF-PC	3.12395e-06
	Shank3:PF-PC-GluA2:PF-PC	0.0351607
	synGAP:PF-PC-GluA2:PF-PC	1
	GluN1:PF-PC-GluD2:PF-PC	6.86118e-14
	panAMPA:PF-PC-GluD2:PF-PC	7.21645e-14
	PSD-95:PF-PC-GluD2:PF-PC	6.86118e-14
	SAPAP1:PF-PC-GluD2:PF-PC	1.108e-12
	Shank1:PF-PC-GluD2:PF-PC	4.42189e-09
	Shank2:PF-PC-GluD2:PF-PC	0.00607605
	Shank3:PF-PC-GluD2:PF-PC	3.19929e-08
	synGAP:PF-PC-GluD2:PF-PC	8.52651e-14
	panAMPA:PF-PC-GluN1:PF-PC	0.157563
	PSD-95:PF-PC-GluN1:PF-PC	0.0951659
	SAPAP1:PF-PC-GluN1:PF-PC	6.04016e-07
	Shank1:PF-PC-GluN1:PF-PC	5.88903e-10
	Shank2:PF-PC-GluN1:PF-PC	2.24265e-13
	Shank3:PF-PC-GluN1:PF-PC	1.05285e-10
	synGAP:PF-PC-GluN1:PF-PC	0.0316478
	PSD-95:PF-PC-panAMPA:PF-PC	1
	SAPAP1:PF-PC-panAMPA:PF-PC	0.150325
	Shank1:PF-PC-panAMPA:PF-PC	0.00166477
	Shank2:PF-PC-panAMPA:PF-PC	9.0187e-09
	Shank3:PF-PC-panAMPA:PF-PC	0.000441177
	synGAP:PF-PC-panAMPA:PF-PC	1
	SAPAP1:PF-PC-PSD-95:PF-PC	0.00770894
	Shank1:PF-PC-PSD-95:PF-PC	8.85686e-06
	Shank2:PF-PC-PSD-95:PF-PC	1.46128e-12
	Shank3:PF-PC-PSD-95:PF-PC	1.41716e-06
	synGAP:PF-PC-PSD-95:PF-PC	0.999932
	Shank1:PF-PC-SAPAP1:PF-PC	0.997445
	Shank2:PF-PC-SAPAP1:PF-PC	0.0126449
	Shank3:PF-PC-SAPAP1:PF-PC	0.971467
	synGAP:PF-PC-SAPAP1:PF-PC	0.47659
	Shank2:PF-PC-Shank1:PF-PC	0.462518
	Shank3:PF-PC-Shank1:PF-PC	1
	synGAP:PF-PC-Shank1:PF-PC	0.0135042
	Shank3:PF-PC-Shank2:PF-PC	0.707436
	synGAP:PF-PC-Shank2:PF-PC	1.55933e-07
	synGAP:PF-PC-Shank3:PF-PC	0.00414645
Figure S1B: Integrated Intensity per synapse for antigen-positive PF-PC and nonPF-PC synapses in the proximal and distal regions of the molecular layer	GluN1:nonPF-PC-GluA2:nonPF-PC	0.469107
	panAMPA:nonPF-PC-GluA2:nonPF-PC	1
	PSD-95:nonPF-PC-GluA2:nonPF-PC	0.215895
	SAPAP1:nonPF-PC-GluA2:nonPF-PC	0.980763
	Shank1:nonPF-PC-GluA2:nonPF-PC	3.56274e-10
	Shank2:nonPF-PC-GluA2:nonPF-PC	3.56454e-10
	Shank3:nonPF-PC-GluA2:nonPF-PC	0.494802
	synGAP:nonPF-PC-GluA2:nonPF-PC	0.0613714
	GluA2:PF-PC-GluA2:nonPF-PC	0.00375363
	GluN1:PF-PC-GluA2:nonPF-PC	0.0703797
	panAMPA:PF-PC-GluA2:nonPF-PC	0.00707676
	PSD-95:PF-PC-GluA2:nonPF-PC	0.359225
	SAPAP1:PF-PC-GluA2:nonPF-PC	0.286087
	Shank1:PF-PC-GluA2:nonPF-PC	0.999201
	Shank2:PF-PC-GluA2:nonPF-PC	0.999749
	Shank3:PF-PC-GluA2:nonPF-PC	0.571062
	synGAP:PF-PC-GluA2:nonPF-PC	0.495509
	panAMPA:nonPF-PC-GluN1:nonPF-PC	0.743814
	PSD-95:nonPF-PC-GluN1:nonPF-PC	1
	SAPAP1:nonPF-PC-GluN1:nonPF-PC	0.999896
	Shank1:nonPF-PC-GluN1:nonPF-PC	4.63832e-10
	Shank2:nonPF-PC-GluN1:nonPF-PC	2.33778e-08
	Shank3:nonPF-PC-GluN1:nonPF-PC	1
	synGAP:nonPF-PC-GluN1:nonPF-PC	0.99997
	GluA2:PF-PC-GluN1:nonPF-PC	0.936709
	GluN1:PF-PC-GluN1:nonPF-PC	0.999986
	panAMPA:PF-PC-GluN1:nonPF-PC	0.975305
	PSD-95:PF-PC-GluN1:nonPF-PC	1
	SAPAP1:PF-PC-GluN1:nonPF-PC	1
	Shank1:PF-PC-GluN1:nonPF-PC	0.994202
	Shank2:PF-PC-GluN1:nonPF-PC	0.987736
	Shank3:PF-PC-GluN1:nonPF-PC	1
	synGAP:PF-PC-GluN1:nonPF-PC	1
	PSD-95:nonPF-PC-panAMPA:nonPF-PC	0.495451
	SAPAP1:nonPF-PC-panAMPA:nonPF-PC	0.999171
	Shank1:nonPF-PC-panAMPA:nonPF-PC	3.56305e-10
	Shank2:nonPF-PC-panAMPA:nonPF-PC	3.5706e-10
	Shank3:nonPF-PC-panAMPA:nonPF-PC	0.76667
	synGAP:nonPF-PC-panAMPA:nonPF-PC	0.165389
	GluA2:PF-PC-panAMPA:nonPF-PC	0.0140532
	GluN1:PF-PC-panAMPA:nonPF-PC	0.18526
	panAMPA:PF-PC-panAMPA:nonPF-PC	0.0250323
	PSD-95:PF-PC-panAMPA:nonPF-PC	0.682197
	SAPAP1:PF-PC-panAMPA:nonPF-PC	0.543172
	Shank1:PF-PC-panAMPA:nonPF-PC	0.999996
	Shank2:PF-PC-panAMPA:nonPF-PC	1
	Shank3:PF-PC-panAMPA:nonPF-PC	0.827761
	synGAP:PF-PC-panAMPA:nonPF-PC	0.767282
	SAPAP1:nonPF-PC-PSD-95:nonPF-PC	0.999482
	Shank1:nonPF-PC-PSD-95:nonPF-PC	3.56383e-10
	Shank2:nonPF-PC-PSD-95:nonPF-PC	3.91949e-10
	Shank3:nonPF-PC-PSD-95:nonPF-PC	1
	synGAP:nonPF-PC-PSD-95:nonPF-PC	0.999456
	GluA2:PF-PC-PSD-95:nonPF-PC	0.756942
	GluN1:PF-PC-PSD-95:nonPF-PC	0.999723
	panAMPA:PF-PC-PSD-95:nonPF-PC	0.874585
	PSD-95:PF-PC-PSD-95:nonPF-PC	1
	SAPAP1:PF-PC-PSD-95:nonPF-PC	1
	Shank1:PF-PC-PSD-95:nonPF-PC	0.976718
	Shank2:PF-PC-PSD-95:nonPF-PC	0.954743
	Shank3:PF-PC-PSD-95:nonPF-PC	1
	synGAP:PF-PC-PSD-95:nonPF-PC	1
	Shank1:nonPF-PC-SAPAP1:nonPF-PC	3.5723e-10
	Shank2:nonPF-PC-SAPAP1:nonPF-PC	5.57671e-10
	Shank3:nonPF-PC-SAPAP1:nonPF-PC	0.999937
	synGAP:nonPF-PC-SAPAP1:nonPF-PC	0.886587
	GluA2:PF-PC-SAPAP1:nonPF-PC	0.321589
	GluN1:PF-PC-SAPAP1:nonPF-PC	0.9064
	panAMPA:PF-PC-SAPAP1:nonPF-PC	0.439945
	PSD-95:PF-PC-SAPAP1:nonPF-PC	0.999984
	SAPAP1:PF-PC-SAPAP1:nonPF-PC	0.997623
	Shank1:PF-PC-SAPAP1:nonPF-PC	1
	Shank2:PF-PC-SAPAP1:nonPF-PC	1
	Shank3:PF-PC-SAPAP1:nonPF-PC	0.999987
	synGAP:PF-PC-SAPAP1:nonPF-PC	0.999937
	Shank2:nonPF-PC-Shank1:nonPF-PC	0.999477
	Shank3:nonPF-PC-Shank1:nonPF-PC	4.4703e-10
	synGAP:nonPF-PC-Shank1:nonPF-PC	8.66908e-09
	GluA2:PF-PC-Shank1:nonPF-PC	4.51195e-07
	GluN1:PF-PC-Shank1:nonPF-PC	6.95754e-09
	panAMPA:PF-PC-Shank1:nonPF-PC	1.99058e-07
	PSD-95:PF-PC-Shank1:nonPF-PC	3.56339e-10
	SAPAP1:PF-PC-Shank1:nonPF-PC	7.67325e-10
	Shank1:PF-PC-Shank1:nonPF-PC	3.56473e-10
	Shank2:PF-PC-Shank1:nonPF-PC	3.56416e-10
	Shank3:PF-PC-Shank1:nonPF-PC	4.11563e-10
	synGAP:PF-PC-Shank1:nonPF-PC	4.46609e-10
	Shank3:nonPF-PC-Shank2:nonPF-PC	1.98574e-08
	synGAP:nonPF-PC-Shank2:nonPF-PC	1.52914e-06
	GluA2:PF-PC-Shank2:nonPF-PC	6.44917e-05
	GluN1:PF-PC-Shank2:nonPF-PC	1.22759e-06
	panAMPA:PF-PC-Shank2:nonPF-PC	3.02615e-05
	PSD-95:PF-PC-Shank2:nonPF-PC	3.66796e-10
	SAPAP1:PF-PC-Shank2:nonPF-PC	8.52498e-08
	Shank1:PF-PC-Shank2:nonPF-PC	3.88101e-10
	Shank2:PF-PC-Shank2:nonPF-PC	3.75872e-10
	Shank3:PF-PC-Shank2:nonPF-PC	1.23604e-08
	synGAP:PF-PC-Shank2:nonPF-PC	1.97691e-08
	synGAP:nonPF-PC-Shank3:nonPF-PC	0.999949
	GluA2:PF-PC-Shank3:nonPF-PC	0.925737
	GluN1:PF-PC-Shank3:nonPF-PC	0.999976
	panAMPA:PF-PC-Shank3:nonPF-PC	0.969677
	PSD-95:PF-PC-Shank3:nonPF-PC	1
	SAPAP1:PF-PC-Shank3:nonPF-PC	1
	Shank1:PF-PC-Shank3:nonPF-PC	0.995651
	Shank2:PF-PC-Shank3:nonPF-PC	0.990453
	Shank3:PF-PC-Shank3:nonPF-PC	1
	synGAP:PF-PC-Shank3:nonPF-PC	1
	GluA2:PF-PC-synGAP:nonPF-PC	0.999987
	GluN1:PF-PC-synGAP:nonPF-PC	1
	panAMPA:PF-PC-synGAP:nonPF-PC	1
	PSD-95:PF-PC-synGAP:nonPF-PC	0.993997
	SAPAP1:PF-PC-synGAP:nonPF-PC	1
	Shank1:PF-PC-synGAP:nonPF-PC	0.656733
	Shank2:PF-PC-synGAP:nonPF-PC	0.582506
	Shank3:PF-PC-synGAP:nonPF-PC	0.999793
	synGAP:PF-PC-synGAP:nonPF-PC	0.999948
	GluN1:PF-PC-GluA2:PF-PC	0.999972
	panAMPA:PF-PC-GluA2:PF-PC	1
	PSD-95:PF-PC-GluA2:PF-PC	0.576872
	SAPAP1:PF-PC-GluA2:PF-PC	0.987034
	Shank1:PF-PC-GluA2:PF-PC	0.138881
	Shank2:PF-PC-GluA2:PF-PC	0.107616
	Shank3:PF-PC-GluA2:PF-PC	0.886677
	synGAP:PF-PC-GluA2:PF-PC	0.925421
	panAMPA:PF-PC-GluN1:PF-PC	0.999999
	PSD-95:PF-PC-GluN1:PF-PC	0.996263
	SAPAP1:PF-PC-GluN1:PF-PC	1
	Shank1:PF-PC-GluN1:PF-PC	0.691496
	Shank2:PF-PC-GluN1:PF-PC	0.618586
	Shank3:PF-PC-GluN1:PF-PC	0.99989
	synGAP:PF-PC-GluN1:PF-PC	0.999975
	PSD-95:PF-PC-panAMPA:PF-PC	0.728615
	SAPAP1:PF-PC-panAMPA:PF-PC	0.996749
	Shank1:PF-PC-panAMPA:PF-PC	0.210785
	Shank2:PF-PC-panAMPA:PF-PC	0.167372
	Shank3:PF-PC-panAMPA:PF-PC	0.947737
	synGAP:PF-PC-panAMPA:PF-PC	0.969511
	SAPAP1:PF-PC-PSD-95:PF-PC	1
	Shank1:PF-PC-PSD-95:PF-PC	0.996286
	Shank2:PF-PC-PSD-95:PF-PC	0.990466
	Shank3:PF-PC-PSD-95:PF-PC	1
	synGAP:PF-PC-PSD-95:PF-PC	1
	Shank1:PF-PC-SAPAP1:PF-PC	0.963377
	Shank2:PF-PC-SAPAP1:PF-PC	0.939055
	Shank3:PF-PC-SAPAP1:PF-PC	1
	synGAP:PF-PC-SAPAP1:PF-PC	1
	Shank2:PF-PC-Shank1:PF-PC	1
	Shank3:PF-PC-Shank1:PF-PC	0.998272
	synGAP:PF-PC-Shank1:PF-PC	0.995686
	Shank3:PF-PC-Shank2:PF-PC	0.995725
	synGAP:PF-PC-Shank2:PF-PC	0.990519
	synGAP:PF-PC-Shank3:PF-PC	1
Figure S2A: Density/ 100µm3 (biological scale) of PSD-95- and PSD-95+ PF-PC synapses positive for each antigen of interest at in the proximal and distal regions of the molecular layer	GluD2:PSD95--GluA2:PSD95-	6.91e-14
	GluN1:PSD95--GluA2:PSD95-	0.352896
	panAMPA:PSD95--GluA2:PSD95-	0.999626
	PSD-95:PSD95--GluA2:PSD95-	0.0685602
	SAPAP1:PSD95--GluA2:PSD95-	0.99213
	Shank1:PSD95--GluA2:PSD95-	0.000508891
	Shank2:PSD95--GluA2:PSD95-	3.53e-08
	Shank3:PSD95--GluA2:PSD95-	2.74e-05
	synGAP:PSD95--GluA2:PSD95-	1
	GluA2:PSD95+-GluA2:PSD95-	1
	GluD2:PSD95+-GluA2:PSD95-	0.977844
	GluN1:PSD95+-GluA2:PSD95-	0.640165
	panAMPA:PSD95+-GluA2:PSD95-	1
	PSD-95:PSD95+-GluA2:PSD95-	0.977844
	SAPAP1:PSD95+-GluA2:PSD95-	0.99137
	Shank1:PSD95+-GluA2:PSD95-	1
	Shank2:PSD95+-GluA2:PSD95-	0.999417
	Shank3:PSD95+-GluA2:PSD95-	1
	synGAP:PSD95+-GluA2:PSD95-	1
	GluN1:PSD95--GluD2:PSD95-	6.86e-14
	panAMPA:PSD95--GluD2:PSD95-	6.86e-14
	PSD-95:PSD95--GluD2:PSD95-	6.86e-14
	SAPAP1:PSD95--GluD2:PSD95-	9.59e-14
	Shank1:PSD95--GluD2:PSD95-	3.38e-10
	Shank2:PSD95--GluD2:PSD95-	5.32e-05
	Shank3:PSD95--GluD2:PSD95-	2.07e-08
	synGAP:PSD95--GluD2:PSD95-	6.93e-14
	GluA2:PSD95+-GluD2:PSD95-	6.91e-14
	GluD2:PSD95+-GluD2:PSD95-	6.86e-14
	GluN1:PSD95+-GluD2:PSD95-	6.86e-14
	panAMPA:PSD95+-GluD2:PSD95-	6.91e-14
	PSD-95:PSD95+-GluD2:PSD95-	6.86e-14
	SAPAP1:PSD95+-GluD2:PSD95-	9.73e-14
	Shank1:PSD95+-GluD2:PSD95-	6.88e-14
	Shank2:PSD95+-GluD2:PSD95-	8.35e-14
	Shank3:PSD95+-GluD2:PSD95-	6.88e-14
	synGAP:PSD95+-GluD2:PSD95-	6.86e-14
	panAMPA:PSD95--GluN1:PSD95-	0.985253
	PSD-95:PSD95--GluN1:PSD95-	1
	SAPAP1:PSD95--GluN1:PSD95-	0.0044301
	Shank1:PSD95--GluN1:PSD95-	8.84e-10
	Shank2:PSD95--GluN1:PSD95-	2.73e-13
	Shank3:PSD95--GluN1:PSD95-	2.57e-11
	synGAP:PSD95--GluN1:PSD95-	0.278403
	GluA2:PSD95+-GluN1:PSD95-	0.339579
	GluD2:PSD95+-GluN1:PSD95-	0.000321049
	GluN1:PSD95+-GluN1:PSD95-	1
	panAMPA:PSD95+-GluN1:PSD95-	0.303762
	PSD-95:PSD95+-GluN1:PSD95-	0.000321049
	SAPAP1:PSD95+-GluN1:PSD95-	0.0042321
	Shank1:PSD95+-GluN1:PSD95-	0.41732
	Shank2:PSD95+-GluN1:PSD95-	0.0122286
	Shank3:PSD95+-GluN1:PSD95-	0.604882
	synGAP:PSD95+-GluN1:PSD95-	0.71706
	PSD-95:PSD95--panAMPA:PSD95-	0.852159
	SAPAP1:PSD95--panAMPA:PSD95-	0.412975
	Shank1:PSD95--panAMPA:PSD95-	2.56e-06
	Shank2:PSD95--panAMPA:PSD95-	7.69e-11
	Shank3:PSD95--panAMPA:PSD95-	9.62e-08
	synGAP:PSD95--panAMPA:PSD95-	0.998624
	GluA2:PSD95+-panAMPA:PSD95-	0.999526
	GluD2:PSD95+-panAMPA:PSD95-	0.19608
	GluN1:PSD95+-panAMPA:PSD95-	0.999548
	panAMPA:PSD95+-panAMPA:PSD95-	0.999113
	PSD-95:PSD95+-panAMPA:PSD95-	0.19608
	SAPAP1:PSD95+-panAMPA:PSD95-	0.40434
	Shank1:PSD95+-panAMPA:PSD95-	0.999885
	Shank2:PSD95+-panAMPA:PSD95-	0.623353
	Shank3:PSD95+-panAMPA:PSD95-	0.999998
	synGAP:PSD95+-panAMPA:PSD95-	1
	SAPAP1:PSD95--PSD-95:PSD95-	8.89e-05
	Shank1:PSD95--PSD-95:PSD95-	4.72e-13
	Shank2:PSD95--PSD-95:PSD95-	1.06e-13
	Shank3:PSD95--PSD-95:PSD95-	2.42e-13
	synGAP:PSD95--PSD-95:PSD95-	0.0449127
	GluA2:PSD95+-PSD-95:PSD95-	0.0639284
	GluD2:PSD95+-PSD-95:PSD95-	1.47e-07
	GluN1:PSD95+-PSD-95:PSD95-	1
	panAMPA:PSD95+-PSD-95:PSD95-	0.052357
	PSD-95:PSD95+-PSD-95:PSD95-	1.47e-07
	SAPAP1:PSD95+-PSD-95:PSD95-	8.35e-05
	Shank1:PSD95+-PSD-95:PSD95-	0.093682
	Shank2:PSD95+-PSD-95:PSD95-	0.000371288
	Shank3:PSD95+-PSD-95:PSD95-	0.198668
	synGAP:PSD95+-PSD-95:PSD95-	0.294358
	Shank1:PSD95--SAPAP1:PSD95-	0.0995531
	Shank2:PSD95--SAPAP1:PSD95-	4.7e-05
	Shank3:PSD95--SAPAP1:PSD95-	0.0122286
	synGAP:PSD95--SAPAP1:PSD95-	0.997084
	GluA2:PSD95+-SAPAP1:PSD95-	0.993274
	GluD2:PSD95+-SAPAP1:PSD95-	1
	GluN1:PSD95+-SAPAP1:PSD95-	0.0178302
	panAMPA:PSD95+-SAPAP1:PSD95-	0.99577
	PSD-95:PSD95+-SAPAP1:PSD95-	1
	SAPAP1:PSD95+-SAPAP1:PSD95-	1
	Shank1:PSD95+-SAPAP1:PSD95-	0.984635
	Shank2:PSD95+-SAPAP1:PSD95-	1
	Shank3:PSD95+-SAPAP1:PSD95-	0.936631
	synGAP:PSD95+-SAPAP1:PSD95-	0.878991
	Shank2:PSD95--Shank1:PSD95-	0.852264
	Shank3:PSD95--Shank1:PSD95-	1
	synGAP:PSD95--Shank1:PSD95-	0.000833479
	GluA2:PSD95+-Shank1:PSD95-	0.000553655
	GluD2:PSD95+-Shank1:PSD95-	0.00989675
	GluN1:PSD95+-Shank1:PSD95-	6.7e-09
	panAMPA:PSD95+-Shank1:PSD95-	0.000700032
	PSD-95:PSD95+-Shank1:PSD95-	0.00989675
	SAPAP1:PSD95+-Shank1:PSD95-	0.1029
	Shank1:PSD95+-Shank1:PSD95-	0.000344097
	Shank2:PSD95+-Shank1:PSD95-	0.0441279
	Shank3:PSD95+-Shank1:PSD95-	0.000117662
	synGAP:PSD95+-Shank1:PSD95-	6.01e-05
	Shank3:PSD95--Shank2:PSD95-	0.997084
	synGAP:PSD95--Shank2:PSD95-	6.46e-08
	GluA2:PSD95+-Shank2:PSD95-	3.91e-08
	GluD2:PSD95+-Shank2:PSD95-	2.51e-07
	GluN1:PSD95+-Shank2:PSD95-	3.81e-13
	panAMPA:PSD95+-Shank2:PSD95-	5.21e-08
	PSD-95:PSD95+-Shank2:PSD95-	2.51e-07
	SAPAP1:PSD95+-Shank2:PSD95-	4.97e-05
	Shank1:PSD95+-Shank2:PSD95-	2.19e-08
	Shank2:PSD95+-Shank2:PSD95-	1.31e-05
	Shank3:PSD95+-Shank2:PSD95-	6.1e-09
	synGAP:PSD95+-Shank2:PSD95-	2.77e-09
	synGAP:PSD95--Shank3:PSD95-	4.7e-05
	GluA2:PSD95+-Shank3:PSD95-	3e-05
	GluD2:PSD95+-Shank3:PSD95-	0.000455718
	GluN1:PSD95+-Shank3:PSD95-	2.02e-10
	panAMPA:PSD95+-Shank3:PSD95-	3.88e-05
	PSD-95:PSD95+-Shank3:PSD95-	0.000455718
	SAPAP1:PSD95+-Shank3:PSD95-	0.0127594
	Shank1:PSD95+-Shank3:PSD95-	1.79e-05
	Shank2:PSD95+-Shank3:PSD95-	0.0044301
	Shank3:PSD95+-Shank3:PSD95-	5.59e-06
	synGAP:PSD95+-Shank3:PSD95-	2.72e-06
	GluA2:PSD95+-synGAP:PSD95-	1
	GluD2:PSD95+-synGAP:PSD95-	0.991617
	GluN1:PSD95+-synGAP:PSD95-	0.549067
	panAMPA:PSD95+-synGAP:PSD95-	1
	PSD-95:PSD95+-synGAP:PSD95-	0.991617
	SAPAP1:PSD95+-synGAP:PSD95-	0.99675
	Shank1:PSD95+-synGAP:PSD95-	1
	Shank2:PSD95+-synGAP:PSD95-	0.999864
	Shank3:PSD95+-synGAP:PSD95-	1
	synGAP:PSD95+-synGAP:PSD95-	1
	GluD2:PSD95+-GluA2:PSD95+	0.980962
	GluN1:PSD95+-GluA2:PSD95+	0.624887
	panAMPA:PSD95+-GluA2:PSD95+	1
	PSD-95:PSD95+-GluA2:PSD95+	0.980962
	SAPAP1:PSD95+-GluA2:PSD95+	0.992605
	Shank1:PSD95+-GluA2:PSD95+	1
	Shank2:PSD95+-GluA2:PSD95+	0.999537
	Shank3:PSD95+-GluA2:PSD95+	1
	synGAP:PSD95+-GluA2:PSD95+	1
	GluN1:PSD95+-GluD2:PSD95+	0.0021021
	panAMPA:PSD95+-GluD2:PSD95+	0.987891
	PSD-95:PSD95+-GluD2:PSD95+	1
	SAPAP1:PSD95+-GluD2:PSD95+	1
	Shank1:PSD95+-GluD2:PSD95+	0.958144
	Shank2:PSD95+-GluD2:PSD95+	1
	Shank3:PSD95+-GluD2:PSD95+	0.849237
	synGAP:PSD95+-GluD2:PSD95+	0.740055
	panAMPA:PSD95+-GluN1:PSD95+	0.581664
	PSD-95:PSD95+-GluN1:PSD95+	0.0021021
	SAPAP1:PSD95+-GluN1:PSD95+	0.0171087
	Shank1:PSD95+-GluN1:PSD95+	0.708468
	Shank2:PSD95+-GluN1:PSD95+	0.0441279
	Shank3:PSD95+-GluN1:PSD95+	0.861521
	synGAP:PSD95+-GluN1:PSD95+	0.924998
	PSD-95:PSD95+-panAMPA:PSD95+	0.987891
	SAPAP1:PSD95+-panAMPA:PSD95+	0.995314
	Shank1:PSD95+-panAMPA:PSD95+	1
	Shank2:PSD95+-panAMPA:PSD95+	0.999766
	Shank3:PSD95+-panAMPA:PSD95+	1
	synGAP:PSD95+-panAMPA:PSD95+	1
	SAPAP1:PSD95+-PSD-95:PSD95+	1
	Shank1:PSD95+-PSD-95:PSD95+	0.958144
	Shank2:PSD95+-PSD-95:PSD95+	1
	Shank3:PSD95+-PSD-95:PSD95+	0.849237
	synGAP:PSD95+-PSD-95:PSD95+	0.740055
	Shank1:PSD95+-SAPAP1:PSD95+	0.983336
	Shank2:PSD95+-SAPAP1:PSD95+	1
	Shank3:PSD95+-SAPAP1:PSD95+	0.932903
	synGAP:PSD95+-SAPAP1:PSD95+	0.873324
	Shank2:PSD95+-Shank1:PSD95+	0.998447
	Shank3:PSD95+-Shank1:PSD95+	1
	synGAP:PSD95+-Shank1:PSD95+	1
	Shank3:PSD95+-Shank2:PSD95+	0.987531
	synGAP:PSD95+-Shank2:PSD95+	0.967377
	synGAP:PSD95+-Shank3:PSD95+	1
Figure S2B: Integrated Intensity per synapse for antigen-positive PSD-95- and PSD-95+ PF-PC synapses in the proximal and distal regions of the molecular layer	GluD2:PSD95--GluA2:PSD95-	9.15765e-11
	GluN1:PSD95--GluA2:PSD95-	1
	panAMPA:PSD95--GluA2:PSD95-	0.981521
	PSD-95:PSD95--GluA2:PSD95-	0.00690541
	SAPAP1:PSD95--GluA2:PSD95-	0.858951
	Shank1:PSD95--GluA2:PSD95-	2.37246e-09
	Shank2:PSD95--GluA2:PSD95-	8.4045e-07
	Shank3:PSD95--GluA2:PSD95-	5.95989e-07
	synGAP:PSD95--GluA2:PSD95-	0.000276159
	GluA2:PSD95+-GluA2:PSD95-	2.46247e-13
	GluD2:PSD95+-GluA2:PSD95-	7.19425e-14
	GluN1:PSD95+-GluA2:PSD95-	2.71757e-08
	panAMPA:PSD95+-GluA2:PSD95-	1.95399e-13
	PSD-95:PSD95+-GluA2:PSD95-	1.06248e-12
	SAPAP1:PSD95+-GluA2:PSD95-	6.9722e-14
	Shank1:PSD95+-GluA2:PSD95-	7.03881e-14
	Shank2:PSD95+-GluA2:PSD95-	6.86118e-14
	Shank3:PSD95+-GluA2:PSD95-	7.19425e-14
	synGAP:PSD95+-GluA2:PSD95-	1.45439e-13
	GluN1:PSD95--GluD2:PSD95-	3.85558e-09
	panAMPA:PSD95--GluD2:PSD95-	1.59038e-06
	PSD-95:PSD95--GluD2:PSD95-	6.86118e-14
	SAPAP1:PSD95--GluD2:PSD95-	1.61511e-05
	Shank1:PSD95--GluD2:PSD95-	1
	Shank2:PSD95--GluD2:PSD95-	1
	Shank3:PSD95--GluD2:PSD95-	1
	synGAP:PSD95--GluD2:PSD95-	0.800193
	GluA2:PSD95+-GluD2:PSD95-	0.0212543
	GluD2:PSD95+-GluD2:PSD95-	2.73722e-06
	GluN1:PSD95+-GluD2:PSD95-	1
	panAMPA:PSD95+-GluD2:PSD95-	0.00140802
	PSD-95:PSD95+-GluD2:PSD95-	0.999767
	SAPAP1:PSD95+-GluD2:PSD95-	2.02682e-09
	Shank1:PSD95+-GluD2:PSD95-	3.94036e-09
	Shank2:PSD95+-GluD2:PSD95-	2.31593e-13
	Shank3:PSD95+-GluD2:PSD95-	1.95159e-08
	synGAP:PSD95+-GluD2:PSD95-	0.000139952
	panAMPA:PSD95--GluN1:PSD95-	0.999956
	PSD-95:PSD95--GluN1:PSD95-	0.000418851
	SAPAP1:PSD95--GluN1:PSD95-	0.995331
	Shank1:PSD95--GluN1:PSD95-	5.20987e-08
	Shank2:PSD95--GluN1:PSD95-	1.46548e-05
	Shank3:PSD95--GluN1:PSD95-	1.05756e-05
	synGAP:PSD95--GluN1:PSD95-	0.00316335
	GluA2:PSD95+-GluN1:PSD95-	3.09086e-13
	GluD2:PSD95+-GluN1:PSD95-	8.65974e-14
	GluN1:PSD95+-GluN1:PSD95-	5.50885e-07
	panAMPA:PSD95+-GluN1:PSD95-	2.41585e-13
	PSD-95:PSD95+-GluN1:PSD95-	3.73795e-11
	SAPAP1:PSD95+-GluN1:PSD95-	7.4607e-14
	Shank1:PSD95+-GluN1:PSD95-	7.59393e-14
	Shank2:PSD95+-GluN1:PSD95-	6.86118e-14
	Shank3:PSD95+-GluN1:PSD95-	8.23785e-14
	synGAP:PSD95+-GluN1:PSD95-	2.03837e-13
	PSD-95:PSD95--panAMPA:PSD95-	1.83068e-06
	SAPAP1:PSD95--panAMPA:PSD95-	1
	Shank1:PSD95--panAMPA:PSD95-	7.37204e-06
	Shank2:PSD95--panAMPA:PSD95-	0.00119496
	Shank3:PSD95--panAMPA:PSD95-	0.000898979
	synGAP:PSD95--panAMPA:PSD95-	0.0932441
	GluA2:PSD95+-panAMPA:PSD95-	1.29985e-11
	GluD2:PSD95+-panAMPA:PSD95-	1.81855e-13
	GluN1:PSD95+-panAMPA:PSD95-	6.42813e-05
	panAMPA:PSD95+-panAMPA:PSD95-	6.99663e-13
	PSD-95:PSD95+-panAMPA:PSD95-	1.99068e-08
	SAPAP1:PSD95+-panAMPA:PSD95-	1.16573e-13
	Shank1:PSD95+-panAMPA:PSD95-	1.24567e-13
	Shank2:PSD95+-panAMPA:PSD95-	6.88338e-14
	Shank3:PSD95+-panAMPA:PSD95-	1.47216e-13
	synGAP:PSD95+-panAMPA:PSD95-	2.86327e-13
	SAPAP1:PSD95--PSD-95:PSD95-	1.64872e-07
	Shank1:PSD95--PSD-95:PSD95-	7.06102e-14
	Shank2:PSD95--PSD-95:PSD95-	1.11244e-13
	Shank3:PSD95--PSD-95:PSD95-	1.06359e-13
	synGAP:PSD95--PSD-95:PSD95-	2.41807e-13
	GluA2:PSD95+-PSD-95:PSD95-	6.86118e-14
	GluD2:PSD95+-PSD-95:PSD95-	6.86118e-14
	GluN1:PSD95+-PSD-95:PSD95-	7.59393e-14
	panAMPA:PSD95+-PSD-95:PSD95-	6.86118e-14
	PSD-95:PSD95+-PSD-95:PSD95-	6.86118e-14
	SAPAP1:PSD95+-PSD-95:PSD95-	6.86118e-14
	Shank1:PSD95+-PSD-95:PSD95-	6.86118e-14
	Shank2:PSD95+-PSD-95:PSD95-	6.86118e-14
	Shank3:PSD95+-PSD-95:PSD95-	6.86118e-14
	synGAP:PSD95+-PSD-95:PSD95-	6.86118e-14
	Shank1:PSD95--SAPAP1:PSD95-	4.95391e-05
	Shank2:PSD95--SAPAP1:PSD95-	0.00592682
	Shank3:PSD95--SAPAP1:PSD95-	0.00456307
	synGAP:PSD95--SAPAP1:PSD95-	0.258818
	GluA2:PSD95+-SAPAP1:PSD95-	1.17333e-10
	GluD2:PSD95+-SAPAP1:PSD95-	2.29816e-13
	GluN1:PSD95+-SAPAP1:PSD95-	0.00038857
	panAMPA:PSD95+-SAPAP1:PSD95-	4.41158e-12
	PSD-95:PSD95+-SAPAP1:PSD95-	2.36344e-07
	SAPAP1:PSD95+-SAPAP1:PSD95-	1.52545e-13
	Shank1:PSD95+-SAPAP1:PSD95-	1.66311e-13
	Shank2:PSD95+-SAPAP1:PSD95-	6.92779e-14
	Shank3:PSD95+-SAPAP1:PSD95-	1.93623e-13
	synGAP:PSD95+-SAPAP1:PSD95-	5.95524e-13
	Shank2:PSD95--Shank1:PSD95-	0.999685
	Shank3:PSD95--Shank1:PSD95-	0.999871
	synGAP:PSD95--Shank1:PSD95-	0.598351
	GluA2:PSD95+-Shank1:PSD95-	0.462408
	GluD2:PSD95+-Shank1:PSD95-	0.0165082
	GluN1:PSD95+-Shank1:PSD95-	1
	panAMPA:PSD95+-Shank1:PSD95-	0.122387
	PSD-95:PSD95+-Shank1:PSD95-	1
	SAPAP1:PSD95+-Shank1:PSD95-	1.27361e-05
	Shank1:PSD95+-Shank1:PSD95-	2.09572e-05
	Shank2:PSD95+-Shank1:PSD95-	1.153e-10
	Shank3:PSD95+-Shank1:PSD95-	6.86209e-05
	synGAP:PSD95+-Shank1:PSD95-	0.0312393
	Shank3:PSD95--Shank2:PSD95-	1
	synGAP:PSD95--Shank2:PSD95-	0.999026
	GluA2:PSD95+-Shank2:PSD95-	0.0247789
	GluD2:PSD95+-Shank2:PSD95-	6.9424e-05
	GluN1:PSD95+-Shank2:PSD95-	1
	panAMPA:PSD95+-Shank2:PSD95-	0.00264522
	PSD-95:PSD95+-Shank2:PSD95-	0.990172
	SAPAP1:PSD95+-Shank2:PSD95-	4.46871e-08
	Shank1:PSD95+-Shank2:PSD95-	7.71147e-08
	Shank2:PSD95+-Shank2:PSD95-	4.72067e-13
	Shank3:PSD95+-Shank2:PSD95-	2.86156e-07
	synGAP:PSD95+-Shank2:PSD95-	0.000401192
	synGAP:PSD95--Shank3:PSD95-	0.998032
	GluA2:PSD95+-Shank3:PSD95-	0.0311394
	GluD2:PSD95+-Shank3:PSD95-	0.000100318
	GluN1:PSD95+-Shank3:PSD95-	1
	panAMPA:PSD95+-Shank3:PSD95-	0.00346503
	PSD-95:PSD95+-Shank3:PSD95-	0.994854
	SAPAP1:PSD95+-Shank3:PSD95-	6.37706e-08
	Shank1:PSD95+-Shank3:PSD95-	1.09799e-07
	Shank2:PSD95+-Shank3:PSD95-	5.87197e-13
	Shank3:PSD95+-Shank3:PSD95-	4.05022e-07
	synGAP:PSD95+-Shank3:PSD95-	0.000538351
	GluA2:PSD95+-synGAP:PSD95-	0.000193127
	GluD2:PSD95+-synGAP:PSD95-	5.52109e-08
	GluN1:PSD95+-synGAP:PSD95-	0.896118
	panAMPA:PSD95+-synGAP:PSD95-	1.18157e-05
	PSD-95:PSD95+-synGAP:PSD95-	0.20471
	SAPAP1:PSD95+-synGAP:PSD95-	6.24741e-11
	Shank1:PSD95+-synGAP:PSD95-	1.10845e-10
	Shank2:PSD95+-synGAP:PSD95-	2.14495e-13
	Shank3:PSD95+-synGAP:PSD95-	4.44444e-10
	synGAP:PSD95+-synGAP:PSD95-	1.2902e-06
	GluD2:PSD95+-GluA2:PSD95+	0.999999
	GluN1:PSD95+-GluA2:PSD95+	0.178278
	panAMPA:PSD95+-GluA2:PSD95+	1
	PSD-95:PSD95+-GluA2:PSD95+	0.24904
	SAPAP1:PSD95+-GluA2:PSD95+	0.19845
	Shank1:PSD95+-GluA2:PSD95+	0.252921
	Shank2:PSD95+-GluA2:PSD95+	4.88119e-05
	Shank3:PSD95+-GluA2:PSD95+	0.420565
	synGAP:PSD95+-GluA2:PSD95+	0.999873
	GluN1:PSD95+-GluD2:PSD95+	0.00210999
	panAMPA:PSD95+-GluD2:PSD95+	1
	PSD-95:PSD95+-GluD2:PSD95+	0.000457932
	SAPAP1:PSD95+-GluD2:PSD95+	0.338296
	Shank1:PSD95+-GluD2:PSD95+	0.426205
	Shank2:PSD95+-GluD2:PSD95+	2.23771e-05
	Shank3:PSD95+-GluD2:PSD95+	0.660434
	synGAP:PSD95+-GluD2:PSD95+	1
	panAMPA:PSD95+-GluN1:PSD95+	0.0305942
	PSD-95:PSD95+-GluN1:PSD95+	1
	SAPAP1:PSD95+-GluN1:PSD95+	1.35203e-06
	Shank1:PSD95+-GluN1:PSD95+	2.2748e-06
	Shank2:PSD95+-GluN1:PSD95+	9.40192e-12
	Shank3:PSD95+-GluN1:PSD95+	7.89683e-06
	synGAP:PSD95+-GluN1:PSD95+	0.00609508
	PSD-95:PSD95+-panAMPA:PSD95+	0.0338979
	SAPAP1:PSD95+-panAMPA:PSD95+	0.610668
	Shank1:PSD95+-panAMPA:PSD95+	0.691119
	Shank2:PSD95+-panAMPA:PSD95+	0.000714738
	Shank3:PSD95+-panAMPA:PSD95+	0.856026
	synGAP:PSD95+-panAMPA:PSD95+	1
	SAPAP1:PSD95+-PSD-95:PSD95+	1.81576e-07
	Shank1:PSD95+-PSD-95:PSD95+	3.42317e-07
	Shank2:PSD95+-PSD-95:PSD95+	3.53384e-13
	Shank3:PSD95+-PSD-95:PSD95+	1.56087e-06
	synGAP:PSD95+-PSD-95:PSD95+	0.00500053
	Shank1:PSD95+-SAPAP1:PSD95+	1
	Shank2:PSD95+-SAPAP1:PSD95+	0.684778
	Shank3:PSD95+-SAPAP1:PSD95+	1
	synGAP:PSD95+-SAPAP1:PSD95+	0.900112
	Shank2:PSD95+-Shank1:PSD95+	0.604013
	Shank3:PSD95+-Shank1:PSD95+	1
	synGAP:PSD95+-Shank1:PSD95+	0.938042
	Shank3:PSD95+-Shank2:PSD95+	0.407032
	synGAP:PSD95+-Shank2:PSD95+	0.00449019
	synGAP:PSD95+-Shank3:PSD95+	0.98641
